# Supplementary material for: The Impact of Flaxseed (Linum usitatissimum L.) Oil Supplementation on Human Health: A Human-Centric Evidence-Graded Approach
Source: Nutrients. 2025 May 25;17(11):1791. doi: 10.3390/nu17111791 (PMC12157800; doi:10.3390/nu17111791)
Supplement: Supplementary file 1 [file nutrients-17-01791-s001.zip]

Archive with 1 entries (1 files):
- nutrients-3619840-supplementary.pdf
